# Supplementary material for: The influence of venous admixture on alveolar dead space and carbon dioxide exchange in acute respiratory distress syndrome: computer modelling
Source: Crit Care. 2008 Apr 18;12(2):R53. doi: 10.1186/cc6872 (PMC2447607; doi:10.1186/cc6872)
Supplement: Additional file 1 — Dead space caused by shunt. This executable Excel file allows calculation of alveolar dead space fraction caused by shunt under different physiological conditions. [file cc6872-S1.xls]

## Sheet: Main_sheet
										** hidden col. ->		hidden <- col.					hidden col. ->		hidden <- col.	hidden col. ->					hidden <- col.	hidden col. ->				hidden <- col.				hidden col. ->			hidden <- col.								hidden col. ->			hidden <- col.
Enter input data considering probable values for Hb, pHv and PvCO2
according to the Siggaard-Andersen nomogram.***
Click on button Analyse to get the result for alveolar dead space, VdA/VtA.												STEP A in figure 2							STEP B in figure 2												STEP Ca in figure 2											STEP Cc
The Solver must be installed.*																															Arterial blood											Pulmonary end capillary blood
													Calculation of venous and arterial oxygen saturation																									CO2 diff depending on PCO2	CO2 diff depending on saturation										CO2 diff depending on PCO2
Input data										Result																	Eq. 3 from Giovannini	Eq. 4 from Giovannini	Eq. 5 from Giovannini	Eq. 2 from Giovannini	Result from solver	Solved from Giovannini's equations	Eq. A1 from Giovannini	Eq. A2 from Giovannini	Eq. 4 from Giovannini	Eq. 5 from Giovannini	Eq. 2 from Giovannini			total CO2 diff	Eliminated CO2	Result from solver	Solved from Giovannini's equations	Eq. A1 from Giovannini	Eq. A2 from Giovannini	Eq. 4 from Giovannini	Eq. 5 from Giovannini	Eq. 2 from Giovannini
Hct	Hb	Qt	Qs/Qt	FiO2	V'O2	RQ	PvCO2	pHv	PBAR	alveolar dead space fraction	PvCO2	PAO2	ScO2	CcO2	QA	CvO2	CaO2	1st estim. SvO2	PvO2	2nd estim. SvO2	1st estim. PaO2	1st estim. SaO2	2nd estim. PaO2	2nd estim. SaO2	3rd estim. PaO2	3rd estim. SaO2	CvCO2p	rv	CvCO2d	CvCO2	PaCO2	pHa	pHvir	CvirCO2p	rvir	CvirCO2d	CvirCO2	diffCO2/dP	diffCO2/dS	v-aCO2diff	V'CO2	PcCO2	pHc	pHvir	CvirCO2p	rvir	CvirCO2d	CvirCO2	diffCO2/dP
fraction	g/100 ml	l/min			ml/min		kPa		kPa	VdAS/VtA	mm Hg	kPa	fraction	ml/100 ml	l/min	ml/100 ml	ml/100 ml	fraction	kPa	fraction	kPa	fraction	kPa	fraction	kPa	fraction	ml/100ml		ml/100ml	ml/100ml	mm Hg			ml/100ml		ml/100ml	ml/100ml	ml/100ml	ml/100ml	ml/100ml	ml/min	mm Hg			ml/100ml		ml/100ml	ml/100ml	ml/100ml
0.3	9.7	3.5	0.4	1	250	0.8	6.98	7.1	101.3	0.201288	52.35	90.7395	0.999411	15.1805	2.1	3.27574	10.4186	0.241642	3.03391	0.243253	34.7395	0.731832	6.24009	0.77936	6.81584	0.7784	35.0414	0.74231	3.44667	35.7791	40.0069	7.14939	7.16983	31.6647	0.725861	2.63402	31.6946	-4.0845	-1.62979	-5.71429	200	31.954	7.19625	7.22608	28.9453	0.712613	2.10382	28.5536	-7.22553
0.300252	6.01963						52.35																								5.33426											4.26054
formula	mmol/l						mm Hg																								kPa											kPa
Hb is expressed in g/100 ml instead of mmol/l and PaCO2 is expressed in mm Hg instead of kPa to retain the original formulas.																															The eliminated carbon dioxide value is set to 200 ml/min in a macro.											The equations used for pulmonary end capillary blood are the same as for arterial blood but
See the converted values below the original values.																															The partial pressure of carbon dioxide is adjusted by the solver											blood flow through ventilated alveolar capillaries is used instead of total cardiac output.
																															until this result is reached.
A point is used as decimal point, which is set in Control panel, national settings.
The macros are not certified. Set the security level for macros to mean and save the file.
Klick on Activate when opening the file again.
* The Solver must be installed on the computer.
You must then establish a reference to the Solver add-in.
Choose Tools on the menu, click Macro and then Visual Basic Editor to open Visual Basic.
Click References on the Tools menu and then select the SOLVER check box under Available References.
If SOLVER doesn't appear under Available References, click Browse and open Solver.xla in the \Office\Library subfolder.
Save the workbook.
** Columns with calculations not leading to final results are hidden. Show the hidden columns by marking the columns beside, choose Unhide under Columns in the Format menu.
*** Reference: Siggaard-Andersen, O. (1963). "Blood acid-base alignment nomogram." Scand J Clin Lab Invest 15: 211-217
PvCO2 and pHv must correspond to the Hb value (mmol/l) and base access value in the Siggard-Andersen nomogram when setting initial values.
[truncated: 5 more columns]

## Sheet: Fig. 3-5 and explaning tables
								Qs/Qt=0.4 in all tables
Figure 3
								Conditions	Qt = 5, basal	Qt = 4	Qt = 3
								Qt,l/min	5	4	3
								Hb, g/l	145	145	145
								pHa	7.4	7.4	7.4
								BE, mmol/L	0	0	0
								PaCO2, kPa	5.3	5.3	5.3
								PACO2, kPa	4.8	4.6	4.5
								SaO2	0.92	0.88	0.81
								SvO2	0.67	0.57	0.39
								CvCO2, ml/L	526	536	554
								CO2 fraction at c *	0.27	0.29	0.3
								VdAS/VtA	0.11	0.13	0.16
Figure 4								Conditions	Resp. acid. II	Resp. acid.I	Basal values	Metab. acid. I	Metab. acid. II
								Qt,l/min	5	5	5	5	5
								Hb, g/l	145	145	145	145	145
								pHa	7.09	7.25	7.4	7.25	7.1
								BE, mmol/L	0	0	0	-9	-17
								PaCO2, kPa	15.8	9.1	5.3	5.3	5.3
								PACO2, kPa	14.6	8.3	4.8	4.7	4.5
								SaO2	0.91	0.92	0.92	0.92	0.92
								SvO2	0.66	0.67	0.67	0.67	0.67
								CvCO2, ml/L	795	639	526	390	296
								CO2 fraction at c *	0.3	0.27	0.27	0.25	0.2
								VdAS/VtA	0.08	0.09	0.11	0.13	0.15
								* CO2 fraction eliminated by Haldane effect at pulmonary end capillary blood.
Figure 5								Conditions	Basal values	Low Hb	Low Qt&Hb	Low Qt&Hb Metab. acid.	Low Qt&Hb. Comp. metab. acid.
								Qt,l/min	5	5	3.5	3.5	3.5
								Hb, g/l	145	97	97	97	97
								pHa	7.4	7.4	7.4	7.15	7.36
								BE, mmol/L	0	0	0	-13	-13
								PaCO2, kPa	5.3	5.3	5.3	5.3	2.1
								PACO2, kPa	4.8	4.7	4.5	4.3	1.6
								SaO2	0.92	0.89	0.78	0.78	0.79
								SvO2	0.67	0.51	0.24	0.24	0.25
								CvCO2, ml/L	526	556	574	358	246
								CO2 fraction at c *	0.27	0.27	0.29	0.24	0.27
								VdAS/VtA	0.11	0.12	0.16	0.2	0.26
								* CO2 fraction eliminated by Haldane effect at pulmonary end capillary blood.

## Sheet: Fig. 6-7 and explaining tables
					constant PaCO2
								Values representative for a patient
								Qs/Qt		0	0.1	0.2	0.3	0.4	0.5	0.6
Figure 6								V'CO2, l/min		0.2	0.2	0.2	0.2	0.2	0.2	0.2		VdAVQ has the same proportional increase as Vt.
								RR, min-1		20	20	20	20	20	20	20		The values in corr. VdAVQ are used to set VdAVQ.
								PaCO2, kPa		5.33	5.33	5.33	5.33	5.33	5.33	5.33
								PaCO2, mmHg		39.975	39.975	39.975	39.975	39.975	39.975	39.975
								Vdaw, l		0.2	0.2	0.2	0.2	0.2	0.2	0.2
								Pbar, kPa		101.3	101.3	101.3	101.3	101.3	101.3	101.3
								VtA - VdAS, l		0.190056	0.190056	0.190056	0.190056	0.190056	0.190056	0.190056
								Metab. Acidosis		Qt = 3.5, Hb = 97 g/l and BE = -13
								VdAS/VtA		0	0.0370359	0.0848427	0.141238	0.201314	0.279892
								VdAVQ, l		0.06	0.0609745	0.062349	0.0641672	0.0663865	0.0698483
								corr. VdAVQ, l		0.06	0.0611044	0.0626622	0.0647228	0.0672379	0.0711612
								VtA, l		0.190056	0.197366	0.207676	0.221314	0.237961	0.263928
								VdAS, l		0	0.00730962	0.0176198	0.0312581	0.0479048	0.0738714
								V'A, l/min		3.80113	3.94732	4.15352	4.42629	4.75922	5.27855
								V'tot, l/min		9.00113	9.16681	9.4005	9.70963	10.087	10.6755
								increase in V'A, %		0	3.84603	9.27083	16.4468	25.2056	38.8682
								increase in V'tot, %		0	1.84068	4.43696	7.87131	12.0632	18.602
Figure 7								Vt, l		0.450056	0.45834	0.470025	0.485482	0.504348	0.533776
								increase in Vt, l		0	0.00828412	0.0199688	0.0354253	0.0542914	0.0837196
								Qt = 3		Qt = 3, Hb = 145 g/l and BE = 0
								VdAS/VtA		0	0.030237	0.0692455	0.114932	0.162379	0.224806
								VdAVQ, l		0.06	0.06079	0.0618851	0.0632903	0.0649119	0.0673479
								corr. VdAVQ, l		0.06	0.0608953	0.0621364	0.0637289	0.0655667	0.0683275
								VtA, l		0.190056	0.195982	0.204196	0.214736	0.2269	0.245173
								VdAS, l		0	0.00592591	0.0141396	0.0246801	0.0368439	0.0551163
								V'A, l/min		3.80113	3.91964	4.08392	4.29473	4.538	4.90345
								V'tot, l/min		9.00113	9.13544	9.32162	9.56053	9.83624	10.2504
								increase in V'A, %		0	3.11798	7.43972	12.9857	19.3858	29
								increase in V'tot, %		0	1.49224	3.5606	6.21486	9.2779	13.8792
								Vt, l		0.450056	0.456772	0.466081	0.478027	0.491812	0.512521
								increase in Vt, l		0	0.00671594	0.0160247	0.0279704	0.0417558	0.0624643
								Basal values		Qt = 5, Hb = 145 g/l and BE = 0
								VdAS/VtA		0	0.0194552	0.0395586	0.0713916	0.109924	0.150524	0.208116
								VdAVQ, l		0.06	0.0605027	0.0610436	0.061948	0.0631292	0.0644898	0.066659
								corr. VdAVQ, l		0.06	0.0605698	0.0611827	0.0622077	0.0635464	0.0650883	0.0675468
								VtA, l		0.190056	0.193827	0.197884	0.204668	0.213528	0.223734	0.240005
								VdAS, l		0	0.00377095	0.00782802	0.0146116	0.0234718	0.0336774	0.0499491
								V'A, l/min		3.80113	3.87654	3.95769	4.09336	4.27056	4.47467	4.80011
								V'tot, l/min		9.00113	9.0866	9.17856	9.33232	9.53315	9.76447	10.1333
								increase in V'A, %		0	1.98412	4.11879	7.68802	12.3499	17.7197	26.2812
								increase in V'tot, %		0	0.949587	1.97123	3.67944	5.91059	8.48052	12.578
								Vt, l		0.450056	0.45433	0.458928	0.466616	0.476657	0.488223	0.506664
								increase in Vt, l		0	0.00427368	0.00887162	0.0165595	0.026601	0.0381671	0.0566081

## Sheet: pO2_to_sO2
Calculation of SO2 from known or estimated parameters.					The Oxyhemoglobin Dissociation Curve (ODC).
Reference: Siggaard-Andersen et al. (1988). "Measured and derived quantities with modern pH and blood gas equipment: calculation algorithms with 54 equations." Scand J Clin Lab Invest 48(Suppl 189): 7-15.
Primary Parameters:	Abbreviation
PO2, kPa	PO2		90.7395
PCO2, kPa	PCO2		4.26054
pH in plasma	pH		7.19625
temperature, degrees C	Temp		37
fraction of fetal hemoglobin	xHbF		0
fraction of carboxyhemoglobin	xHbCO		0
fraction of methemoglobin	xHi		0
DPG in erytrocytes, mmol/l	cDPG		5
Secondary parameters:
	x		4.50799
	a		0.126543
	b		0
	x0		2.07254
	Th		0.862047
	h		3.62654
	n		1.49774
	y		7.4367
Saturation:		SO2, %	99.9411
		SO2, fraction	0.999411

## Sheet: sO2_to_pvO2
Calculation of PvO2 in two steps, first by using eq. 37 and then by solving PvO2 using the equations for the ODC-curve (see ref.).
Reference: Siggaard-Andersen et al. (1988). "Measured and derived quantities with modern pH and blood gas equipment: calculation algorithms with 54 equations." Scand J Clin Lab Invest 48(Suppl 189): 7-15.
Primary Parameters:	Abbreviation			Eq. 37
PvO2, kPa	PvO2		7	3.22265	3.03391
PvCO2, kPa	PvCO2		6.98	6.98	6.98
pH in venous plasma	pHv		7.1	7.1	7.1
temperature, degrees C	Temp		37	37	37		The Oxyhemoglobin Dissociation Curve (ODC).
fraction of fetal hemoglobin	xHbF		0	0	0
fraction of carboxyhemoglobin	xHbCO		0	0	0
fraction of methemoglobin	xHi		0	0	0
DPG in erytrocytes, mmol/l	cDPG		5	5	5
Secondary parameters:
	x		1.94591	1.1702	1.10985
	a		0.240273	0.240273	0.240273
	b		0	0	0
	x0		2.18627	2.18627	2.18627
	Th		-0.127724	-0.49517	-0.519118
	h		3.74027	3.74027	3.74027
	n		2.96583	2.50843	2.45989
	y		1.15691	-0.993139	-1.14306
Saturation:		SvO2, %	76.0771	27.0292	24.1759
		SvO2, fraction	0.760771	0.270292	0.241759
				first estim. SvO2	0.241642
				diff sq.	1.36806e-08

## Sheet: sO2_to_paO2
Calculation of PaO2 in two steps, first by using eq. 37 and then by solving PaO2 using the equations for the ODC-curve (see ref.).
Reference: Siggaard-Andersen et al. (1988). "Measured and derived quantities with modern pH and blood gas equipment: calculation algorithms with 54 equations." Scand J Clin Lab Invest 48(Suppl 189): 7-15.
Primary Parameters:	Abbreviation			Eq. 37	2nd estim. PaO2, kPa				3rd estim. PaO2, kPa
PaO2, kPa	PaO2		7	6.24515	6.24009			6.24009	6.81584
PaCO2, kPa	PaCO2		5.33426	5.33426	5.33426			5.33426	5.33426
pH in arterial plasma	pHa		7.14939	7.14939	7.14939			7.14939	7.14939		The Oxyhemoglobin Dissociation Curve (ODC).
temperature, degrees C	Temp		37	37	37			37	37
fraction of fetal hemoglobin	xHbF		0	0	0			0	0
fraction of carboxyhemoglobin	xHbCO		0	0	0			0	0
fraction of methemoglobin	xHi		0	0	0			0	0
DPG in erytrocytes, mmol/l	cDPG		5	5	5			5	5
Secondary parameters:
	x		1.94591	1.83181	1.83099			1.83099	1.91925
	a		0.18051	0.18051	0.18051			0.18051	0.18051
	b		0	0	0			0	0
	x0		2.12651	2.12651	2.12651			2.12651	2.12651
	Th		-0.096196	-0.156172	-0.156595			-0.156595	-0.110289
	h		3.68051	3.68051	3.68051			3.68051	3.68051
	n		2.9483	2.91853	2.91827			2.91827	2.94258
	y		1.34035	1.0055	1.00314			1.00314	1.26182
Saturation:		SaO2, %	79.2548	73.214	73.1675			73.1675	77.9339
		SaO2, fraction	0.792548	0.73214	0.731675			0.731675	0.779339
				first estim. SaO2	0.731832			2nd estim. SaO2	0.77936
					2.46442e-08				4.1917e-10

## Sheet: CO2_iter
Calculation of the virtual values of combined CO2 concentration in plasma, CvirCO2p, and of plasma pH, pHvir,
resulting from the decrease in CO2 tension from venous to arterial value at constant oxygen saturation (see ref.).
Reference: Giovannini et al. (1993). "Calculation of venoarterial CO2 concentration difference." J Appl Physiol 74(2): 959-64.
CONSTANTS
0.06868
1.04214
6.41036
18.2532
3.10304
Arterial
PaCO2	40.0069
Hb	9.7
pHv	7.1		pHvir	7.17337	7.16984	7.16983	7.16983	7.16983	7.16983	7.16983	7.16983	7.16983	7.16983	7.16983
CvCO2p	35.0414		CvirCO2p	31.4939	31.6643	31.6647	31.6647	31.6647	31.6647	31.6647	31.6647	31.6647	31.6647	31.6647
End capillary
PcCO2	31.954
Hb	9.7
pHv	7.1		pHvir	7.23696	7.22616	7.22608	7.22608	7.22608	7.22608	7.22608	7.22608	7.22608	7.22608	7.22608
CvCO2p	35.0414		CvirCO2p	28.4187	28.9412	28.9453	28.9453	28.9453	28.9453	28.9453	28.9453	28.9453	28.9453	28.9453

## Sheet: CCO2_to_pH
Calculation of pHa and pHc. CaCO2 and CcCO2 are calculated as CvCO2 + total CO2diff (negative).
Knowing these values the solver can calculate pHa and pHc from the equations of Giovannini.
Reference: Giovannini et al. (1993). "Calculation of venoarterial CO2 concentration difference." J Appl Physiol 74(2): 959-64.
	Venous blood				Arterial blood			End capillary blood
					Initial pHa	7.13		Initial pHc	7.13
					pHa	7.14939		pHc	7.19625
					CaCO2	CaCO2 solved		CcCO2	CcCO2 solved
					30.0648	30.1122		26.2553	26.4762
	Equations from Giovannini:				diff sq.	0.00225013		diff sq.	0.0488124
	Eq 3	CvCO2p	35.0414	ml/100ml		30.149			26.9461
	Eq 4	rv	0.74231			0.704712			0.681619
	Eq 5	CvCO2d	3.44667	ml/100ml		2.63402			2.10382
	Eq 2	CvCO2	35.7791	ml/100ml		30.1122	ml/100 ml		26.4762	ml/100 ml
				15.9646	mmol/l		13.4361	mmol/l		11.8137	mmol/l
		CvCO2 blood		35.7791	ml/dl
	S-Andersen:		plasma
			Eq 3	17.1421			14.5697			12.8882
			Eq 4	1.6054			1.22688			0.979923
			Eq 5	0.23	mmol/l/kPa		0.23	mmol/l/kPa		0.23	mmol/l/kPa
			Eq 6	15.5367	mmol/l		13.3428	mmol/l		11.9083	mmol/l
			Eq 7	6.11423			6.11295			6.11159
			blood
			Eq 8	15.8306	mmol/l		13.2489	mmol/l		11.6213	mmol/l
			Eq 9	0.286649			0.286649			0.286649
			Eq 10	21	mmol/l		21	mmol/l		21	mmol/l
			Eq 11	12.5668			9.962			8.46857
			Eq 12	6.98549			7.00479			7.03313
			Eq 13	6.06994			6.07144			6.06967
			Eq 14	0.195	mmol/l/kPa		0.195	mmol/l/kPa		0.195	mmol/l/kPa
hidden rows ^
